# Supplementary material for: Utilizing Hydrothermal Processing to Align Structure and In Vitro Digestion Kinetics between Three Different Pulse Types
Source: Foods. 2022 Jan 12;11(2):206. doi: 10.3390/foods11020206 (PMC8775171; doi:10.3390/foods11020206)
Supplement: Supplementary file 1 [file foods-11-00206-s001.zip]

Archive with 1 entries (1 files):
- foods-1442560-supplementary-final-118.pdf
